# Supplementary material for: Modulation of Pulmonary Fibrosis by Pulmonary Surfactant-Associated Phosphatidylethanolamine In Vitro and In Vivo
Source: Int J Mol Sci. 2025 Jul 24;26(15):7132. doi: 10.3390/ijms26157132 (PMC12345749; doi:10.3390/ijms26157132)
Supplement: Supplementary file 1 [file ijms-26-07132-s001.zip]

Archive with 1 entries (1 files):
- ijms-3696525-supplementary.pdf
